# Supplementary material for: Anal Cancer and Anal Intraepithelial Neoplasia Risk among Patients Treated for HPV-Related Gynecological Diseases—A Systematic Review
Source: J Clin Med. 2023 Jun 22;12(13):4216. doi: 10.3390/jcm12134216 (PMC10342585; doi:10.3390/jcm12134216)
Supplement: Supplementary file 1 [file jcm-12-04216-s001.zip]

Archive with 1 entries (1 files):
- jcm-2420440-supplementary.pdf
